# Supplementary material for: What Drives Caterpillar Guilds on a Tree: Enemy Pressure, Leaf or Tree Growth, Genetic Traits, or Phylogenetic Neighbourhood?
Source: Insects. 2022 Apr 8;13(4):367. doi: 10.3390/insects13040367 (PMC9029432; doi:10.3390/insects13040367)
Supplement: Supplementary file 1 [file insects-13-00367-s001.zip]

Archive with 1 entries (1 files):
- insects-1629574-supplementary.pdf
